# Supplementary material for: In Situ Fluorescent Illumination of Microplastics in Water Utilizing a Combination of Dye/Surfactant and Quenching Techniques
Source: Polymers (Basel). 2022 Jul 29;14(15):3084. doi: 10.3390/polym14153084 (PMC9370827; doi:10.3390/polym14153084)
Supplement: Supplementary file 1 [file polymers-14-03084-s001.zip]

Archive with 1 entries (1 files):
- polymers-1816285-supplementary.pdf
